# Supplementary material for: Genomic insights and antimicrobial resistance profiles of CRKP and non-CRKP isolates in a Beijing geriatric medical center: emphasizing the blaKPC-2 carrying high-risk clones and their spread
Source: Front Microbiol. 2024 Feb 13;15:1359340. doi: 10.3389/fmicb.2024.1359340 (PMC10897042; doi:10.3389/fmicb.2024.1359340)
Supplement: Supplementary file 1 [file Table_1.XLSX]

## Sheet: This study
Accession	BioSample	Sample	Collection date	Geographic location	Region	Source type	Source	Department	Sex	Age Range	Age	Sequence type	K_locus	O_locus	Clades	Number of AMR genes	Numberof Virulence genes	Aminoglycoside											β-lactam
																		AAC(3)-IId	AAC(3)-IIe	AAC(6')-Ib-cr	aadA16	aadA2	ANT(3'')-IIa	APH(3')-Ia	APH(3'')-Ib	APH(6)-Id	armA	rmtB	CTX-M-14	CTX-M-15	CTX-M-3	CTX-M-63	CTX-M-65	DHA-1	KPC-2	LAP-2	NDM-1	OXA-1	SHV-1	SHV-106	SHV-120	SHV-155	SHV-172	SHV-182	SHV-187	SHV-2	SHV-26	SHV-27	TEM-1
NMDC40049807	NMDC20143987	KpnR01	2022.03.28	China	Beijing	Human	Urine	Respiratory Medicine	M	90-99	91	ST11	KL47	OL101	3	24	25	0	0	0	0	0	99.07	99.75	0	0	0	0	0	0	0	0	0	0	100	0	0	0	0	0	0	0	0	0	81.31	0	0	0	0
NMDC40049808	NMDC20143988	KpnR02	2022.03.24	China	Beijing	Human	Urine	Respiratory Medicine	M	90-99	95	ST11	KL47	OL101	3	23	25	0	0	0	0	0	0	99.75	0	0	0	100	0	0	0	0	0	0	100	0	0	0	0	0	0	0	0	0	81.31	0	0	0	0
NMDC40049809	NMDC20143989	KpnR03	2022.03.24	China	Beijing	Human	Sputum	Respiratory Medicine	M	80-89	85	ST11	KL47	OL101	3	28	25	0	0	0	0	0	0	0	0	0	0	100	0	0	0	0	0	0	100	0	100	0	0	0	0	0	0	0	81.31	0	0	0	0
NMDC40049810	NMDC20143990	KpnR04	2022.03.28	China	Beijing	Human	Urine	Respiratory Medicine	M	90-99	98	ST11	KL47	OL101	3	26	25	0	0	0	0	0	99.07	99.75	0	0	0	100	0	0	0	0	0	0	100	0	0	0	0	0	0	0	0	0	81.31	0	0	0	0
NMDC40049811	NMDC20143991	KpnR05	2022.03.24	China	Beijing	Human	Urine	Gastroenterology	M	90-99	98	ST11	KL47	OL101	3	27	25	0	0	0	0	0	99.07	99.75	0	0	0	100	0	0	0	0	0	0	100	0	0	0	0	0	0	0	0	0	81.31	0	0	0	0
NMDC40049812	NMDC20143992	KpnR06	2022.03.25	China	Beijing	Human	Urine	Respiratory Medicine	M	90-99	99	ST11	KL47	OL101	3	26	25	0	0	0	0	0	0	99.75	0	0	0	100	0	0	0	0	0	0	100	0	0	0	0	0	0	0	0	0	81.31	0	0	0	0
NMDC40049813	NMDC20143993	KpnR07	2022.03.25	China	Beijing	Human	Urine	Respiratory Medicine	M	90-99	92	ST11	KL47	OL101	3	26	21	0	0	0	0	0	0	0	0	0	0	100	0	0	0	0	0	0	100	0	0	0	0	0	0	0	0	100	0	0	0	0	0
NMDC40049814	NMDC20143994	KpnR08	2022.01.14	China	Beijing	Human	Urine	Respiratory Medicine	M	90-99	91	ST11	KL47	OL101	3	32	25	0	0	0	0	0	0	99.75	0	0	0	100	0	0	0	0	0	0	100	0	0	0	0	0	0	0	0	0	81.31	0	0	0	0
NMDC40049815	NMDC20143995	KpnR09	2021.11.10	China	Beijing	Human	Urine	Respiratory Medicine	M	90-99	95	ST11	KL47	OL101	3	26	21	0	0	0	0	0	0	99.75	0	0	0	100	0	0	0	0	0	0	100	0	0	0	0	0	0	92.54	0	0	0	0	0	0	0
NMDC40049816	NMDC20143996	KpnR10	2021.12.06	China	Beijing	Human	Sputum	Respiratory Medicine	M	90-99	90	ST11	KL47	OL101	3	24	25	0	0	0	0	0	0	0	0	0	0	100	0	0	0	0	0	0	100	0	0	0	0	0	0	0	0	0	81.31	0	0	0	0
NMDC40049817	NMDC20143997	KpnR11	2022.04.06	China	Beijing	Human	Venous blood	Respiratory Medicine	M	90-99	99	ST11	KL47	OL101	3	24	21	0	0	0	0	0	99.07	0	0	0	0	100	0	0	0	0	0	0	100	0	0	0	0	0	0	0	0	0	81.31	0	0	0	0
NMDC40049818	NMDC20143998	KpnR12	2022.05.06	China	Beijing	Human	Urine	Gastroenterology	M	90-99	95	ST11	KL47	OL101	3	25	14	0	0	0	0	0	99.07	99.75	0	0	0	100	0	0	0	0	0	0	100	0	0	0	0	0	0	0	0	0	81.31	0	0	0	0
NMDC40049819	NMDC20143999	KpnR13	2022.04.11	China	Beijing	Human	Urine	Nephrology	M	90-99	97	ST3072	KL39	O2v1	1	27	10	0	0	0	0	0	0	0	0	0	0	0	0	0	0	0	0	0	100	0	100	0	100	0	0	0	0	0	0	0	0	0	0
NMDC40049820	NMDC20144000	KpnR14	2022.05.09	China	Beijing	Human	Urine	Nephrology	M	90-99	96	ST11	KL47	OL101	3	32	25	0	0	0	0	0	0	99.75	0	0	0	100	0	0	0	0	0	0	100	0	0	0	0	0	0	0	0	0	81.31	0	0	0	0
NMDC40049821	NMDC20144001	KpnR15	2022.05.09	China	Beijing	Human	Sputum	Hematology	M	90-99	99	ST11	KL47	OL101	3	23	25	0	0	0	0	0	0	99.75	0	0	0	0	0	0	0	0	0	0	100	0	0	0	0	0	0	0	0	100	0	0	0	0	0
NMDC40049822	NMDC20144002	KpnR16	2022.05.09	China	Beijing	Human	Urine	Hematology	M	80-89	89	ST11	KL47	OL101	3	25	25	0	0	0	0	0	99.07	0	0	0	0	100	0	0	0	0	0	0	100	0	0	0	0	0	0	0	0	0	81.31	0	0	0	0
NMDC40049823	NMDC20144003	KpnR17	2021.11.04	China	Beijing	Human	Urine	Hematology	M	90-99	92	ST11	KL47	OL101	3	24	25	0	0	0	0	0	0	99.75	0	0	0	0	0	0	0	0	0	0	100	0	0	0	0	0	0	0	0	0	81.31	0	0	0	0
NMDC40049824	NMDC20144004	KpnR18	2021.10.09	China	Beijing	Human	Sputum	Respiratory Medicine	M	90-99	94	ST11	KL47	OL101	3	25	20	100	0	0	0	0	99.07	99.75	0	0	0	100	0	0	0	0	100	0	100	0	0	0	0	0	0	0	0	100	0	0	0	0	100
NMDC40049825	NMDC20144005	KpnR19	2021.10.06	China	Beijing	Human	Sputum	Respiratory Medicine	M	90-99	98	ST11	KL47	OL101	3	27	25	0	0	0	0	0	99.07	99.75	0	0	0	100	0	0	0	0	0	0	100	0	0	0	0	0	0	0	0	0	81.31	0	0	0	0
NMDC40049826	NMDC20144006	KpnR20	2021.09.26	China	Beijing	Human	Urine	Respiratory Medicine	M	90-99	93	ST11	KL47	OL101	3	25	21	0	0	0	0	0	99.07	99.75	0	0	0	74.21	0	0	0	0	0	0	100	0	0	0	0	0	0	0	0	0	81.31	0	0	0	0
NMDC40049827	NMDC20144007	KpnR21	2021.08.30	China	Beijing	Human	Bronchoalveolar Lavage Fluid	Gastroenterology	M	≥100	104	ST11	KL47	OL101	3	24	21	0	0	0	0	0	99.07	99.75	0	0	0	100	0	0	0	0	0	0	100	0	0	0	0	0	0	0	0	100	0	0	0	0	0
NMDC40049828	NMDC20144008	KpnR22	2021.08.30	China	Beijing	Human	Sputum	Cardiology	M	90-99	98	ST3068	KL24	O2v1	7	22	10	0	0	0	0	0	0	0	0	0	0	0	0	0	0	100	0	0	0	100	100	0	0	0	0	0	0	0	0	0	0	100	0
NMDC40049829	NMDC20144009	KpnR23	2021.09.04	China	Beijing	Human	Urine	Respiratory Medicine	M	90-99	93	ST11	KL47	OL101	3	25	21	0	0	0	0	0	99.07	99.75	0	0	0	100	0	0	0	0	0	0	100	0	0	0	0	0	0	0	0	0	81.31	0	0	0	0
NMDC40049830	NMDC20144010	KpnR24	2021.08.09	China	Beijing	Human	Urine	Gastroenterology	M	90-99	94	ST11	KL47	OL101	3	25	21	100	0	0	0	0	0	99.75	0	0	0	100	0	0	0	0	100	0	100	0	0	0	0	0	0	0	0	100	0	0	0	0	100
NMDC40049831	NMDC20144011	KpnR25	2021.12.01	China	Beijing	Human	Sputum	General Surgery	M	90-99	90	ST11	KL47	OL101	3	24	21	0	0	0	0	0	99.07	0	0	0	0	100	0	0	0	0	0	0	100	0	0	0	0	0	0	0	0	0	81.31	0	0	0	0
NMDC40049832	NMDC20144012	KpnR26	2021.12.06	China	Beijing	Human	Sputum	Respiratory Medicine	M	80-89	85	ST11	KL47	OL101	3	25	25	0	0	0	0	0	0	99.75	0	0	0	100	0	0	0	0	0	0	100	0	0	0	0	0	0	0	0	0	81.31	0	0	0	0
NMDC40049833	NMDC20144013	KpnR27	2021.01.13	China	Beijing	Human	Venous blood	Respiratory Medicine	M	90-99	92	ST11	KL47	OL101	3	27	25	0	0	0	0	0	0	99.75	0	0	0	0	0	0	0	0	100	0	100	0	0	0	0	0	0	0	0	100	0	0	0	0	0
NMDC40049834	NMDC20144014	KpnR28	2021.01.08	China	Beijing	Human	Sputum	Cardiology	M	90-99	98	ST11	KL47	OL101	3	26	25	0	0	0	0	0	99.07	99.75	0	0	0	100	0	0	0	0	0	0	100	0	0	0	0	0	0	0	0	100	0	0	0	0	0
NMDC40049835	NMDC20144015	KpnR29	2022.03.10	China	Beijing	Human	Bronchoalveolar Lavage Fluid	Neurology	M	90-99	99	ST11	KL47	OL101	3	27	25	0	0	0	0	75	0	0	0	0	100	0	0	0	0	0	0	100	100	0	0	0	0	0	0	0	0	100	0	0	0	0	0
NMDC40049836	NMDC20144016	KpnR30	2022.04.13	China	Beijing	Human	Sputum	Respiratory Medicine	M	90-99	96	ST11	KL47	OL101	3	24	25	0	0	0	0	0	0	0	0	0	0	100	0	0	0	0	0	0	100	0	0	0	0	0	0	0	0	100	0	0	0	0	0
NMDC40049837	NMDC20144017	KpnR31	2022.05.05	China	Beijing	Human	NA	Respiratory Medicine	M	80-89	83	ST11	KL47	OL101	3	24	25	0	0	0	0	0	99.07	99.75	0	0	0	0	0	0	0	0	0	0	100	0	0	0	0	0	0	0	0	0	81.31	0	0	0	0
NMDC40049838	NMDC20144018	KpnS01	2021.09.03	China	Beijing	Human	Urine	Gastroenterology	M	90-99	92	ST307	KL102	O2v2	7	22	10	0	100	100	0	0	0	0	100	100	0	0	0	100	0	0	0	0	0	0	0	100	0	100	0	0	0	0	0	0	0	0	100
NMDC40049839	NMDC20144019	KpnS02	2022.05.09	China	Beijing	Human	Urine	Nephrology	M	90-99	99	ST45	KL24	O2v1	7	25	21	0	0	0	0	0	0	0	100	100	0	0	0	0	100	0	0	0	0	0	0	0	0	0	100	0	0	0	0	0	0	0	100
NMDC40049840	NMDC20144020	KpnS04	2022.05.07	China	Beijing	Human	NA	Nephrology	M	80-89	83	ST584	KL9	O2v2	1	27	21	100	0	0	0	0	0	0	0	0	0	0	100	0	0	0	0	0	0	0	0	0	0	0	0	0	0	0	100	0	0	0	0
NMDC40049841	NMDC20144021	KpnS05	2022.05.08	China	Beijing	Human	NA	Nephrology	M	≥100	107	ST584	KL9	O2v2	1	27	21	100	0	0	0	0	0	0	0	0	0	0	100	0	0	0	0	0	0	0	0	0	0	0	0	0	0	0	100	0	0	0	0
NMDC40049842	NMDC20144022	KpnS06	2022.05.08	China	Beijing	Human	NA	Respiratory Medicine	M	80-89	80	ST15	KL110	O2v1	2	29	21	100	0	0	84.16	100	0	0	0	0	0	0	0	0	0	0	0	0	0	0	0	0	0	0	0	0	0	0	0	100	0	0	0
NMDC40049843	NMDC20144023	KpnS08	2022.03.21	China	Beijing	Human	Sputum	General Surgery	M	90-99	97	ST592	KL57	O3b	1	33	19	0	0	0	0	0	0	0	0	0	0	0	0	0	0	0	0	0	0	0	0	0	0	0	0	0	0	0	0	0	100	0	0
NMDC40049844	NMDC20144024	KpnS09	2022.03.23	China	Beijing	Human	Sputum	Respiratory Medicine	M	90-99	97	ST314	KL23	O2v2	1	30	25	0	0	0	0	0	0	0	0	0	0	0	0	0	0	0	0	0	0	0	0	0	100	0	0	0	0	0	0	0	0	0	0
NMDC40049845	NMDC20144025	KpnS10	2022.03.28	China	Beijing	Human	Venous blood	General Surgery	M	80-89	81	ST1333	KL5	O2v1	1	27	29	0	0	0	0	0	0	0	0	0	0	0	0	0	0	0	0	0	0	100	0	0	0	0	0	0	100	0	0	0	0	0	0
NMDC40049846	NMDC20144026	KpnS11	2022.04.11	China	Beijing	Human	Sputum	Neurology	M	90-99	96	ST45	KL24	O2v1	7	27	21	0	0	0	0	0	0	0	0	0	0	0	0	0	100	0	0	0	0	0	0	0	100	0	0	0	0	0	0	0	0	0	100
NMDC40049847	NMDC20144027
[truncated: 69 more columns]

## Sheet: NCBI
Status	Sample	Region	Collection date	Sequence type	K_locus	O_locus	Clades
NCBI	GCF_000465975.2	Australia	NA	ST29	KL54	O1/O2v2	1
NCBI	GCF_000695935.1	USA	2012	ST34	KL37	O1/O2v1	1
NCBI	GCF_000742755.1	USA	2000.1	ST493	KL2	O1/O2v1	1
NCBI	GCF_000784945.1	USA	2013	ST1518	KL64	O1/O2v2	1
NCBI	GCF_000814805.1	China	2002.04	ST65	KL2	O1/O2v2	1
NCBI	GCF_001663295.1	USA	2014	ST37	KL15	O4	1
NCBI	GCF_001663455.1	USA	2014	ST2623	KL52	OL103	1
NCBI	GCF_002116885.1	USA	2015	ST86	KL2	O1/O2v1	1
NCBI	GCF_002814015.1	China	2008.10.08	ST37	KL11	O3b	1
NCBI	GCF_002903005.1	USA	2016	ST252	KL81	O1/O2v2	1
NCBI	GCF_002903025.1	USA	2016	ST359	KL110	O1/O2v1	1
NCBI	GCF_002935085.1	USA	2016	ST252	KL81	O1/O2v2	1
NCBI	GCF_003432405.1	China	2017.09	ST1	KL110	O1/O2v1	1
NCBI	GCF_004322995.1	USA	2015	ST35	KL22	O1/O2v1	1
NCBI	GCF_006965405.1	China	2016.09.23	ST35	KL108	O1/O2v2	1
NCBI	GCF_008122305.1	China	NA	ST268	KL20	O1/O2v1	1
NCBI	GCF_008632415.1	China	2018.09	ST3410	KL125	O5	1
NCBI	GCF_009387775.1	Laos	2012	ST39	KL149	O1/O2v1	1
NCBI	GCF_009387915.1	Laos	2012	ST1315	KL64	O1/O2v2	1
NCBI	GCF_009387945.1	Laos	2012	ST87	KL106	O3b	1
NCBI	GCF_009884395.1	China	2018.05.08	ST17	KL25	O5	1
NCBI	GCF_010586985.1	USA	NA	ST10	KL10	O1/O2v2	1
NCBI	GCF_012944055.1	China	2016.03.14	ST660	KL16	O1/O2v1	1
NCBI	GCF_013704985.1	United Kingdom	2017	ST359	KL28	O1/O2v2	1
NCBI	GCF_013724605.1	United Kingdom	2017	ST461	KL25	O1/O2v1	1
NCBI	GCF_013735895.1	United Kingdom	2017	ST188	KL51	O1/O2v2	1
NCBI	GCF_013737695.1	United Kingdom	2017	ST359	KL10	O1/O2v1	1
NCBI	GCF_013745295.1	United Kingdom	2017	ST1777	KL111	O3b	1
NCBI	GCF_013783245.1	United Kingdom	2017	ST37	KL14	O3b	1
NCBI	GCF_013792545.1	United Kingdom	2017	ST34	KL174	O1/O2v2	1
NCBI	GCF_013796245.1	United Kingdom	2017	ST111	KL104	O1/O2v2	1
NCBI	GCF_013796485.1	United Kingdom	2017	ST111	KL104	O1/O2v2	1
NCBI	GCF_013805705.1	United Kingdom	2017	ST2426	KL117	O1/O2v2	1
NCBI	GCF_013813035.1	United Kingdom	2017	ST661	KL6	O1/O2v1	1
NCBI	GCF_013826045.1	United Kingdom	2017	ST966	KL142	O1/O2v1	1
NCBI	GCF_013895695.1	United Kingdom	2017	ST3153	KL51	O12	1
NCBI	GCF_014168655.1	Japan	2018.02.13	ST4	KL13	O1/O2v1	1
NCBI	GCF_014169375.1	Japan	2018.08.06	ST432	KL62	O1/O2v1	1
NCBI	GCF_014189335.1	Canada	2016	ST1454	KL25	O1/O2v1	1
NCBI	GCF_014304835.1	Singapore	2014	ST65	KL2	O1/O2v2	1
NCBI	GCF_014725775.1	Singapore	2015	ST86	KL2	O1/O2v1	1
NCBI	GCF_015024285.2	Norway	2016	ST1035	KL57	O1/O2v2	1
NCBI	GCF_015992345.1	China	2019.11.19	ST3096	KL58	O3b	1
NCBI	GCF_016780145.1	Netherlands	2017	ST377	KL102	O1/O2v2	1
NCBI	GCF_017084505.1	China	2020.04.20	ST412	KL57	O3b	1
NCBI	GCF_017357925.1	China	2020.11.13	ST37	KL12	OL103	1
NCBI	GCF_018128445.1	Switzerland	2020	ST268	KL20	O1/O2v1	1
NCBI	GCF_019798005.1	Norway	2014	ST420	KL20	O1/O2v1	1
NCBI	GCF_019900305.1	USA	2015.08.03	ST111	KL63	O1/O2v2	1
NCBI	GCF_019900345.1	USA	2014.05.08	ST35	KL22	O1/O2v1	1
NCBI	GCF_019900765.2	USA	2015.07.10	ST37	KL12	OL103	1
NCBI	GCF_019900785.1	USA	2017.06.26	ST1117	KL117	O1/O2v1	1
NCBI	GCF_020221715.1	India	2015	ST35	KL16	O1/O2v1	1
NCBI	GCF_020525505.1	Netherlands	2002	ST37	KL8	O1/O2v2	1
NCBI	GCF_020525865.1	France	2010	ST375	KL2	O1/O2v2	1
NCBI	GCF_020525885.1	France	2008	ST86	KL2	O1/O2v1	1
NCBI	GCF_020525905.1	Netherlands	2000	ST55	KL124	OL101	1
NCBI	GCF_020525965.1	Netherlands	2000	ST133	KL116	O1/O2v1	1
NCBI	GCF_020525985.1	Netherlands	2000	ST2668	KL111	OL103	1
NCBI	GCF_020526065.1	France	2011	ST380	KL2	O1/O2v1	1
NCBI	GCF_021137615.1	Switzerland	2018	ST152	KL46	O3b	1
NCBI	GCF_021137655.1	Switzerland	2018	ST152	KL46	O3b	1
NCBI	GCF_021137915.1	Switzerland	2020	ST37	KL15	O4	1
NCBI	GCF_021137975.1	Switzerland	2020	ST1213	KL103	O1/O2v1	1
NCBI	GCF_021166075.1	China	NA	ST218	KL57	O1/O2v2	1
NCBI	GCF_021166175.1	Germany	NA	ST86	KL2	O1/O2v1	1
NCBI	GCF_021484965.1	China	2019.12.03	ST1	KL19	O1/O2v2	1
NCBI	GCF_022353585.1	China	2018.12	ST35	KL143	O1/O2v2	1
NCBI	GCF_022353765.1	China	2018.12	ST315	KL27	O1/O2v2	1
NCBI	GCF_022353985.1	China	2018.12	ST17	KL127	OL101	1
NCBI	GCF_022354105.1	China	2018.12	ST2601	KL17	O4	1
NCBI	GCF_022354125.1	China	2018.12	ST39	KL62	O1/O2v2	1
NCBI	GCF_022354665.1	China	2018.12	ST661	KL109	O1/O2v2	1
NCBI	GCF_022354725.1	China	2018.12	ST661	KL47	OL101	1
NCBI	GCF_022494215.1	China	2018.12	ST1	KL128	O3b	1
NCBI	GCF_022494255.1	China	2018.12	ST37	KL11	O3b	1
NCBI	GCF_022869145.1	China	2017.04.01	ST86	KL2	O1/O2v1	1
NCBI	GCF_022964795.1	Ghana	2016	ST36	KL62	O1/O2v1	1
NCBI	GCF_022964835.1	Ghana	2016	ST152	KL149	O4	1
NCBI	GCF_022964855.1	Ghana	2016	ST17	KL25	O5	1
NCBI	GCF_022964875.1	Ghana	2016	ST39	KL23	O1/O2v2	1
NCBI	GCF_023347665.1	China	2019.07.25	ST65	KL2	O1/O2v2	1
NCBI	GCF_023518335.1	India	2019	ST985	KL39	O1/O2v2	1
NCBI	GCF_023657755.1	South Korea	2017.08	ST950	KL7	O1/O2v1	1
NCBI	GCF_023657775.1	South Korea	2017.08	ST950	KL7	O1/O2v1	1
NCBI	GCF_023703875.1	Australia	2017	ST105	KL102	O1/O2v2	1
NCBI	GCF_023703975.1	Australia	2018	ST661	KL28	O1/O2v1	1
NCBI	GCF_024223795.1	Switzerland	2022	ST427	KL31	O3b	1
NCBI	GCF_024226755.1	Switzerland	2022	ST427	KL31	O3b	1
NCBI	GCF_024758605.1	India	2021	ST29	KL19	O1/O2v2	1
NCBI	GCF_900622605.1	Australia	2002.06.26	ST2121	KL113	O1/O2v2	1
NCBI	GCF_902723695.1	France	2017	ST86	KL2	O1/O2v1	1
NCBI	GCF_902827215.1	France	2018.02.18	ST66	KL2	O1/O2v2	1
NCBI	GCF_910589455.1	Spain	2005.10.06	ST39	KL23	O1/O2v2	1
NCBI	GCF_000733255.1	USA	NA	ST14	KL2	O1/O2v1	2
NCBI	GCF_000764615.1	Nepal	2011.08.16	ST15	KL112	O1/O2v1	2
NCBI	GCF_001307175.1	Korea	2013.05.29	ST14	KL2	O1/O2v1	2
NCBI	GCF_001750805.1	China	2007.04.12	ST15	KL64	O1/O2v1	2
NCBI	GCF_003030145.1	Germany	2012.05.10	ST15	KL112	O1/O2v1	2
NCBI	GCF_003054385.1	China	2017.07.06	ST15	KL28	O1/O2v1	2
NCBI	GCF_003428845.1	Korea	2015.12.10	ST14	KL64	O1/O2v1	2
NCBI	GCF_003855315.1	Norway	2014	ST15	KL24	O1/O2v1	2
NCBI	GCF_003855335.1	Norway	2015	ST15	KL24	O1/O2v1	2
NCBI	GCF_004295385.1	India	2018	ST15	KL24	O1/O2v1	2
NCBI	GCF_004319525.1	India	2018	ST15	KL24	O1/O2v1	2
NCBI	GCF_005885775.1	United Kingdom	2016.12.19	ST15	KL112	O1/O2v1	2
NCBI	GCF_009884415.1	China	2018.08.26	ST15	KL112	O1/O2v1	2
NCBI	GCF_011742055.2	India	2019	ST14	KL2	O1/O2v1	2
NCBI	GCF_011742415.2	India	2019	ST2096	KL64	O1/O2v1	2
NCBI	GCF_011742585.2	India	2019	ST2096	KL64	O1/O2v1	2
NCBI	GCF_014169335.1	Japan	2018.08.06	ST655	KL62	O1/O2v1	2
NCBI	GCF_016864395.1	China	2012.04.10	ST15	KL64	O1/O2v1	2
NCBI	GCF_019286455.1	India	2014	ST14	KL2	O1/O2v1	2
NCBI	GCF_019286515.1	India	2014	ST14	KL2	O1/O2v1	2
NCBI	GCF_019286635.1	India	2018	ST14	KL2	O3/O3a	2
NCBI	GCF_019286695.1	India	2018	ST14	KL2	O3/O3a	2
NCBI	GCF_019286755.1	India	2018	ST14	KL2	O3/O3a	2
NCBI	GCF_019286855.1	India	2018	ST14	KL2	O3/O3a	2
NCBI	GCF_019286955.1	India	2018	ST2096	KL64	O1/O2v1	2
NCBI	GCF_019317005.1	India	2018	ST2096	KL64	O1/O2v1	2
NCBI	GCF_019317045.1	India	2018	ST14	KL2	O1/O2v1	2
NCBI	GCF_019317085.1	India	2018	ST14	KL2	O1/O2v1	2
NCBI	GCF_019317205.1	India	2018	ST14	KL2	O3/O3a	2
NCBI	GCF_019317225.1	India	2018	ST2096	KL64	O1/O2v1	2
NCBI	GCF_019823785.1	China	2018.06.11	ST2237	KL19	O1/O2v2	2
NCBI	GCF_019823895.1	China	2018.12.02	ST2237	KL19	O1/O2v2	2
NCBI	GCF_020080125.1	China	2021.06.12	ST2237	KL19	O1/O2v2	2
NCBI	GCF_020526025.1	France	1997	ST15	KL24	O1/O2v1	2
NCBI	GCF_021137875.1	Switzerland	2018	ST14	KL2	O1/O2v1	2
NCBI	GCF_021137895.1	Switzerland	2018	ST14	KL2	O1/O2v1	2
NCBI	GCF_021899755.1	Germany	2018.02.18	ST14	KL2	O1/O2v1	2
NCBI	GCF_022353525.1	China	2018.12	ST709	KL9	O1/O2v2	2
NCBI	GCF_022353665.1	China	2018.12	ST2190	KL13	O1/O2v1	2
NCBI	GCF_022354285.1	China	2018.12	ST15	KL140	O1/O2v2	2
NCBI	GCF_022354365.1	China	2018.12	ST15	KL19	O1/O2v2	2
NCBI	GCF_022494195.1	China	2018.12	ST15	KL24	O1/O2v1	2
NCBI	GCF_023347685.1	China	2018.09.10	ST15	KL19	O1/O2v2	2
NCBI	GCF_000775375.1	USA	2013	ST258	KL107	O1/O2v2	3
NCBI	GCF_000775395.1	USA	2013	ST258	KL107	O1/O2v2	3
NCBI	GCF_001902475.1	China	2015.03	ST11	KL47	OL101	3
NCBI	GCF_002113865.1	Norway	2010	ST11	KL24	O1/O2v1	3
NCBI	GCF_002893825.1	China	2015	ST11	KL47	OL101	3
NCBI	GCF_002967795.2	India	2018	ST11	KL14	O3b	3
NCBI	GCF_003203435.1	China	2014.08.13	ST11	KL47	OL101	3
NCBI	GCF_003429545.1	China	2014.12.02	ST11	KL47	OL101	3
NCBI	GCF_003584585.1	Japan	2017.08	ST11	KL47	OL101	3
NCBI	GCF_003940845.1	China	2018.05.06	ST11	KL47	OL102	3
NCBI	GCF_005853785.1	China	2016	ST11	KL47	OL101	3
NCBI	GCF_005854025.1	China	2016	ST11	KL47	OL101	3
NCBI	GCF_005854245.1	China	2016	ST11	KL47	OL101	3
NCBI	GCF_009833945.1	China	2019.01.04	ST11	KL47	OL101	3
NCBI	GCF_009914235.1	China	2015.09.01	ST11	KL47	OL101	3
NCBI	GCF_009914255.1	China	2011.10.06	ST11	KL105	O1/O2v2	3
NCBI	GCF_010450855.1	China	2018.07.14	ST11	KL64	O1/O2v1	3
NCBI	GCF_011022255.1	China	2018.11.22	ST11	KL64	O1/O2v1	3
NCBI	GCF_011066505.1	China	2016	ST11	KL47	OL101	3
NCBI	GCF_011106605.1	China	2015.01.30	ST11	KL64	O1/O2v1	3
NCBI	GCF_011106775.1	China	2014.12.19	ST11	KL64	O1/O2v1	3
NCBI	GCF_011106795.1	China	2015.02.10	ST11	KL64	O1/O2v1	3
NCBI	GCF_011742515.2	India	2019	ST437	KL36	O4	3
NCBI	GCF_011752495.1	China	2015	ST11	KL64	O1/O2v1	3
NCBI	GCF_013407715.1	Italy	2017	ST1519	KL107	O1/O2v2	3
NCBI	GCF_013407825.1	Italy	2017	ST1519	KL107	O1/O2v2	3
NCBI	GCF_014854815.1	China	2016.1	ST11	KL64	O1/O2v1	3
NCBI	GCF_014961485.1	China	2019.11.18	ST2667	KL62	O1/O2v1	3
NCBI	GCF_015238555.1	China	2019.10.27	ST2667	KL62	O1/O2v1	3
NCBI	GCF_015238655.1	China	2019.11.23	ST11	KL47	OL101	3
NCBI	GCF_015238895.1	China	2019.11.18	ST11	KL47	OL101	3
NCBI	GCF_015239135.1	China	2019.10.29	ST11	KL47	OL101	3
NCBI	GCF_015239295.1	China	2019.10.14	ST11	KL47	OL101	3
NCBI	GCF_015992265.1	China	2019.11.19	ST11	KL47	OL101	3
NCBI	GCF_015992305.1	China	2019.11.19	ST11	KL47	OL101	3
NCBI	GCF_015992325.1	China	2019.11.19	ST11	KL47	OL101	3
NCBI	GCF_015992385.1	China	2019.11.19	ST11	KL47	OL101	3
NCBI	GCF_015992405.1	China	2019.11.19	ST11	KL47	OL101	3
NCBI	GCF_015992425.1	China	2019.11.19	ST11	KL64	O1/O2v1	3
NCBI	GCF_015999625.1	China	2019.05.23	ST11	KL64	O1/O2v1	3
NCBI	GCF_016067835.1	China	2019.11.19	ST11	KL64	O1/O2v1	3
NCBI	GCF_016772535.1	USA	NA	ST258	KL74	O3b	3
NCBI	GCF_016772575.1	USA	2013	ST258	KL106	O1/O2v2	3
NCBI	GCF_017086485.1	China	2020.12.10	ST11	KL103	O1/O2v1	3
NCBI	GCF_018128465.1	Switzerland	2020	ST395	KL108	O1/O2v2	3
NCBI	GCF_018140905.1	China	2019	ST11	KL47	OL101	3
NCBI	GCF_018279325.1	China	NA	ST11	KL47	OL101	3
NCBI	GCF_018314145.1	China	2021.01.06	ST11	KL47	OL101	3
NCBI	GCF_018604385.1	India	2015	ST11	KL24	O1/O2v1	3
NCBI	GCF_018831545.1	China	2015.06.02	ST11	KL47	OL101	3
NCBI	GCF_019444635.1	China	2016	ST11	KL47	OL101	3
NCBI	GCF_019798185.1	Norway	2010	ST2948	KL28	O5	3
NCBI	GCF_019823765.1	China	2018.06.07	ST11	KL47	OL101	3
NCBI	GCF_019823805.1	China	2018.06.21	ST11	KL47	OL101	3
NCBI	GCF_019823835.1	China	2018.11.13	ST11	KL47	OL101	3
NCBI	GCF_019823855.1	China	2018.10.04	ST11	KL47	OL101	3
NCBI	GCF_019823875.1	China	2018.12.19	ST11	KL47	OL101	3
NCBI	GCF_019823915.1	China	2019.02.23	ST11	KL47	OL101	3
NCBI	GCF_019823935.1	China	2018.11.15	ST11	KL47	OL101	3
NCBI	GCF_019823955.1	China	2018.12.24	ST11	KL47	OL101	3
NCBI	GCF_020405265.1	China	2018.11.09	ST11	KL47	OL101	3
NCBI	GCF_020405285.1	China	2018.11.09	ST11	KL47	OL101	3
NCBI	GCF_020535145.1	China	2018.11.30	ST2667	KL62	O1/O2v1	3
NCBI	GCF_021137735.1	Switzerland	2018	ST258	KL106	O1/O2v2	3
NCBI	GCF_021166195.1	China	NA	ST11	KL64	O1/O2v1	3
NCBI	GCF_021464465.1	China	2017.1	ST11	KL47	OL101	3
NCBI	GCF_022354545.1	China	2018.12	ST11	KL105	O1/O2v2	3
NCBI	GCF_022558365.1	China	2017.1	ST11	KL47	OL101	3
NCBI	GCF_023573645.1	China	2022.01.19	ST11	KL47	OL101	3
NCBI	GCF_023573665.1	China	2022.01.19	ST11	KL47	OL101	3
NCBI	GCF_023573685.1	China	2022.01.19	ST11	KL25	O5	3
NCBI	GCF_023573705.1	China	2022.01.19	ST11	KL47	OL101	3
NCBI	GCF_023573725.1	China	2022.01.19	ST11	KL47	OL101	3
NCBI	GCF_023573745.1	China	2022.01.19	ST11	KL47	OL101	3
NCBI	GCF_023573765.1	China	2022.01.19	ST11	KL64	O1/O2v1	3
NCBI	GCF_023573785.1	China	2022.01.19	ST11	KL47	OL101	3
NCBI	GCF_023573805.1	China	2022.01.19	ST11	KL47	OL101	3
NCBI	GCF_023573825.1	China	2022.01.19	ST11	KL47	OL101	3
NCBI	GCF_023573845.1	China	2022.01.19	ST11	KL47	OL101	3
NCBI	GCF_023573865.1	China	2022.01.19	ST11	KL47	OL101	3
NCBI	GCF_023573885.1	China	2022.01.19	ST11	KL64	O1/O2v1	3
NCBI	GCF_023658105.1	USA	NA	ST258	KL107	OL102	3
NCBI	GCF_023658125.1	USA	NA	ST258	KL107	OL102	3
NCBI	GCF_023658145.1	USA	NA	ST258	KL106	O1/O2v2	3
NCBI	GCF_023658165.1	USA	NA	ST258	KL106	O1/O2v2	3
NCBI	GCF_023658185.1	USA	NA	ST258	KL107	O1/O2v2	3
NCBI	GCF_023658205.1	USA	NA	ST258	KL107	O1/O2v2	3
NCBI	GCF_023658225.1	USA	NA	ST258	KL107	O1/O2v2	3
NCBI	GCF_024498655.1	China	2020.12.04	ST11	KL64	O1/O2v1	3
NCBI	GCF_000785005.1	USA	2013	ST392	KL27	O4	4
NCBI	GCF_001648215.1	USA	2014	ST147	KL64	O1/O2v1	4
NCBI	GCF_001663435.1	USA	2013	ST273	KL74	O3b	4
NCBI	GCF_001746535.1	Greece	2013.04.14	ST147	KL64	O1/O2v1	4
NCBI	GCF_001855315.1	Singapore	2014	ST147	KL64	O1/O2v1	4
NCBI	GCF_005944305.1	United Kingdom	2019.01.14	ST147	KL64	O1/O2v1	4
NCBI	GCF_009497735.1	China	2013	ST392	KL27	O4	4
NCBI	GCF_011764365.2	Viet Nam	2015	ST273	KL74	O3b	4
NCBI	GCF_014495765.1	Germany	2015.05.19	ST147	KL64	O1/O2v1	4
NCBI	GCF_014495785.1	Germany	2015.02.16	ST147	KL64	O1/O2v1	4
NCBI	GCF_018314115.1	China	2016	ST273	KL35	O5	4
NCBI	GCF_018623335.1	India	2017	ST147	KL64	O1/O2v1	4
NCBI	GCF_021057265.1	Italy	NA	ST147	KL64	O1/O2v1	4
NCBI	GCF_021137675.1	Switzerland	2018	ST147	KL64	O1/O2v1	4
NCBI	GCF_021138035.1	Switzerland	2018	ST392	KL27	O4	4
NCBI	GCF_021138155.1	Switzerland	2020	ST147	KL10	O3/O3a	4
NCBI	GCF_021166135.1	Russia	NA	ST147	KL64	O1/O2v1	4
NCBI	GCF_021899615.1	Germany	2018.02.18	ST147	KL64	O1/O2v1	4
NCBI	GCF_022353645.1	China	2018.12	ST1922	KL145	OL103	4
NCBI	GCF_022701055.1	India	2019	ST147	KL64	O1/O2v1	4
NCBI	GCF_023657615.1	South Korea	2017.11	ST392	KL27	O4	4
NCBI	GCF_023657635.1	South Korea	2017.09	ST392	KL27	O4	4
NCBI	GCF_023657655.1	South Korea	2017.09	ST392	KL27	O4	4
NCBI	GCF_023657675.1	South Korea	2017.09	ST392	KL27	O4	4
NCBI	GCF_023657695.1	South Korea	2017.09	ST392	KL27	O4	4
NCBI	GCF_023657875.1	South Korea	2017.07	ST392	KL27	O4	4
NCBI	GCF_024579815.1	China	2022.01.25	ST273	KL74	O3b	4
NCBI	GCF_903993005.2	Spain	2017	ST147	KL64	O1/O2v1	4
NCBI	GCF_903993015.2	Spain	2017	ST147	KL64	O1/O2v1	4
NCBI	GCF_903993025.2	Spain	2017	ST147	KL64	O1/O2v1	4
NCBI	GCF_903993035.2	Spain	2017	ST147	KL64	O1/O2v1	4
NCBI	GCF_903993055.2	Spain	2017	ST147	KL64	O1/O2v1	4
NCBI	GCF_903993085.2	Spain	2017	ST147	KL64	O1/O2v1	4
NCBI	GCF_903993095.2	Spain	2017	ST147	KL64	O1/O2v1	4
NCBI	GCF_903993105.2	Spain	2017	ST147	KL64	O1/O2v1	4
NCBI	GCF_903993115.2	Spain	2017	ST147	KL64	O1/O2v1	4
NCBI	GCF_903993145.2	Spain	2017	ST147	KL64	O1/O2v1	4
NCBI	GCF_903993155.2	Spain	2017	ST147	KL64	O1/O2v1	4
NCBI	GCF_903993165.2	Spain	2017	ST147	KL64	O1/O2v1	4
NCBI	GCF_903993185.2	Spain	2017	ST147	KL64	O1/O2v1	4
NCBI	GCF_903993215.2	Spain	2017	ST147	KL64	O1/O2v1	4
NCBI	GCF_911728565.1	Netherlands	2016	ST147	KL106	O1/O2v2	4
NCBI	GCF_920103885.1	India	2016	ST147	KL64	O1/O2v1	4
NCBI	GCF_000981845.1	Germany	2011	ST514	KL35	O1/O2v1	5
NCBI	GCF_001611055.1	Greece	2011.06.12	ST383	KL30	O1/O2v2	5
NCBI	GCF_001611095.1	Greece	2013.03.02	ST383	KL30	O1/O2v2	5
NCBI	GCF_002300675.1	India	2016	ST231	KL51	O1/O2v2	5
NCBI	GCF_002740955.1	India	2016	ST101	KL17	O1/O2v1	5
NCBI	GCF_002909775.1	India	2017	ST231	KL51	O1/O2v2	5
NCBI	GCF_003363735.1	United Kingdom	2018.06.02	ST101	KL62	O1/O2v1	5
NCBI	GCF_003860645.1	United Kingdom	2018.04.12	ST383	KL30	O1/O2v2	5
NCBI	GCF_014168575.1	Japan	2017.07.10	ST101	KL106	O1/O2v2	5
NCBI	GCF_015159775.2	India	2019	ST43	KL30	O1/O2v1	5
NCBI	GCF_019286375.1	India	2014	ST231	KL51	O1/O2v2	5
NCBI	GCF_019287035.1	India	2014	ST231	KL51	O1/O2v2	5
NCBI	GCF_019287095.1	India	2016	ST231	KL51	O1/O2v2	5
NCBI	GCF_019287195.1	India	2016	ST231	KL51	O1/O2v2	5
NCBI	GCF_019317025.1	India	2016	ST231	KL51	O1/O2v2	5
NCBI	GCF_019317065.1	India	2016	ST231	KL51	O1/O2v2	5
NCBI	GCF_019317105.1	India	2016	ST231	KL51	O1/O2v2	5
NCBI	GCF_019317125.1	India	2016	ST231	KL51	O1/O2v2	5
NCBI	GCF_019317145.1	India	2016	ST231	KL51	O1/O2v2	5
NCBI	GCF_019317165.1	India	2014	ST231	KL51	O1/O2v2	5
NCBI	GCF_019317185.1	India	2014	ST231	KL51	O1/O2v2	5
NCBI	GCF_019317245.1	India	2016	ST231	KL51	O1/O2v2	5
NCBI	GCF_019317265.1	India	2014	ST231	KL51	O1/O2v2	5
NCBI	GCF_019334705.1	India	2014	ST231	KL51	O1/O2v2	5
NCBI	GCF_019900745.2	USA	2015.08.23	ST107	KL101	O1/O2v1	5
NCBI	GCF_020215625.1	India	2014	ST231	KL51	O1/O2v2	5
NCBI	GCF_021135615.1	Switzerland	2018	ST101	KL17	O1/O2v1	5
NCBI	GCF_021137635.1	Switzerland	2018	ST101	KL17	O1/O2v1	5
NCBI	GCF_021137715.1	Switzerland	2018	ST101	KL17	O1/O2v1	5
NCBI	GCF_021137755.1	Switzerland	2018	ST101	KL17	O1/O2v1	5
NCBI	GCF_021137775.1	Switzerland	2018	ST101	KL17	O1/O2v1	5
NCBI	GCF_021137795.1	Switzerland	2017	ST101	KL17	O1/O2v1	5
NCBI	GCF_021137815.1	Switzerland	2017	ST101	KL17	O1/O2v1	5
NCBI	GCF_021137855.1	Switzerland	2013	ST101	KL17	O1/O2v1	5
NCBI	GCF_021137935.1	Switzerland	2020	ST231	KL51	O1/O2v2	5
NCBI	GCF_021952765.1	Switzerland	2020	ST219	KL114	O1/O2v1	5
NCBI	GCF_022354625.1	China	2018.12	ST101	KL106	O1/O2v2	5
NCBI	GCF_022759925.1	Switzerland	2013	ST101	KL17	O1/O2v1	5
NCBI	GCF_022759945.1	Switzerland	2013	ST101	KL17	O1/O2v1	5
NCBI	GCF_022759965.1	Switzerland	2013	ST101	KL17	O1/O2v1	5
NCBI	GCF_022759985.1	Switzerland	2013	ST101	KL17	O1/O2v1	5
NCBI	GCF_022760005.1	Switzerland	2013	ST101	KL17	O1/O2v1	5
NCBI	GCF_903993065.2	Spain	2017	ST101	KL17	O1/O2v1	5
NCBI	GCF_903993205.2	Spain	2017	ST101	KL17	O1/O2v1	5
NCBI	GCF_001708225.1	China	2006	ST23	KL1	O1/O2v2	6
NCBI	GCF_001708245.1	China	2006	ST23	KL1	O1/O2v2	6
NCBI	GCF_002813595.1	Singapore	NA	ST23	KL1	O1/O2v2	6
NCBI	GCF_002970895.1	China	2008.06.11	ST23	KL1	O1/O2v2	6
NCBI	GCF_003286995.1	China	2015	ST1660	KL1	O1/O2v2	6
NCBI	GCF_003855515.1	China	2015	ST23	KL1	O1/O2v2	6
NCBI	GCF_003953905.1	China	2014	ST23	KL1	O1/O2v2	6
NCBI	GCF_004209795.1	India	2018	ST23	KL1	O1/O2v2	6
NCBI	GCF_004295405.1	India	2017	ST23	KL1	O1/O2v2	6
NCBI	GCF_009497695.1	China	2009	ST23	KL1	O1/O2v2	6
NCBI	GCF_009497755.1	China	2014	ST1265	KL1	O1/O2v2	6
NCBI	GCF_020525485.1	France	2008	ST23	KL1	O1/O2v2	6
NCBI	GCF_021166055.1	China	NA	ST23	KL1	O1/O2v2	6
NCBI	GCF_021166215.1	China	NA	ST23	KL1	O1/O2v2	6
NCBI	GCF_022213425.1	China	2019.08	ST23	KL1	O1/O2v2	6
NCBI	GCF_004322955.1	USA	2014	ST45	KL24	O1/O2v1	7
NCBI	GCF_009648995.1	United Kingdom	2017.11	ST629	KL10	O3/O3a	7
NCBI	GCF_013408255.1	Italy	2017	ST307	KL107	O1/O2v2	7
NCBI	GCF_013408385.1	Italy	2017	ST307	KL107	O1/O2v2	7
NCBI	GCF_013408625.1	Italy	2017	ST307	KL107	O1/O2v2	7
NCBI	GCF_013611495.1	United Kingdom	2017	ST3705	KL60	O1/O2v1	7
NCBI	GCF_013731305.1	United Kingdom	2017	ST2552	KL62	O1/O2v1	7
NCBI	GCF_013731735.1	United Kingdom	2017	ST3705	KL60	O1/O2v1	7
NCBI	GCF_013791265.1	United Kingdom	2017	ST45	KL25	O1/O2v1	7
NCBI	GCF_013834745.1	United Kingdom	2017	ST45	KL5	O3b	7
NCBI	GCF_015139975.1	Japan	2018.07.13	ST45	KL52	OL101	7
NCBI	GCF_016780025.1	Netherlands	2017	ST45	KL24	O1/O2v1	7
NCBI	GCF_019798025.1	Norway	2015	ST2954	KL24	O1/O2v1	7
NCBI	GCF_020525645.1	Netherlands	2002	ST45	KL24	O1/O2v1	7
NCBI	GCF_022353705.1	China	2018.12	ST45	KL62	O1/O2v1	7
NCBI	GCF_023657795.1	South Korea	2017.07	ST307	KL102	O1/O2v2	7
NCBI	GCF_023657815.1	South Korea	2017.07	ST307	KL102	O1/O2v2	7
NCBI	GCF_023657835.1	South Korea	2017.07	ST307	KL102	O1/O2v2	7
NCBI	GCF_023657855.1	South Korea	2017.07	ST307	KL102	O1/O2v2	7
NCBI	GCF_023796915.1	China	2020.01.06	ST45	KL43	O1/O2v1	7
NCBI	GCF_924899195.1	France	2017.08.06	ST307	KL102	O1/O2v2	7

## Sheet: plasmid
Accession	Title	BioSample	Sample
NMDC60143170	pKpnR03_2 Plasmid assembly sequence of Klebsiella pneumoniae KpnR03	NMDC20143989	pKpnR03_2
